# Supplementary material for: Cardiac amyloidosis mimicking acute coronary syndrome: a case report and literature review
Source: Eur Heart J Case Rep. 2020 Oct 29;4(6):1–7. doi: 10.1093/ehjcr/ytaa325 (PMC7793193; doi:10.1093/ehjcr/ytaa325)
Supplement: ytaa325_Supplementary_Data [file ytaa325_supplementary_data.zip]

Archive with 3 entries (2 files):
- ytaa325-suppl_data/
- ytaa325-suppl_data/10_EHJ-CR-D-20-00151R3_Supplementary.doc
- ytaa325-suppl_data/15_EHJ-CR-D-20-00151R3_Slideset.pptx
